# Supplementary material for: Incidence of Bacterial Colonization of Intravenous Non-Permanent Venous Catheters in Hospitalized Equine Patients
Source: Vet Sci. 2025 Aug 22;12(9):788. doi: 10.3390/vetsci12090788 (PMC12474212; doi:10.3390/vetsci12090788)
Supplement: Supplementary file 1 [file vetsci-12-00788-s001.zip]

Archive with 1 entries (1 files):
- vetsci-3767647-supplementary.pdf
